# Supplementary material for: Ethnic and Gender Disparities in Risk Factors for Prediabetes—A Retrospective Exploratory Analysis in Southern Israel
Source: J Clin Med. 2026 Jun 23;15(13):4893. doi: 10.3390/jcm15134893 (PMC13361226; doi:10.3390/jcm15134893)
Supplement: Supplementary file 1 [file jcm-15-04893-s001.zip]

Archive with 1 entries (1 files):
- jcm-4319440-supplementary.pdf
